# Supplementary material for: Predicting Facial Attractiveness from Colour Cues: A New Analytic Framework
Source: Sensors (Basel). 2024 Jan 9;24(2):391. doi: 10.3390/s24020391 (PMC10819822; doi:10.3390/s24020391)
Supplement: Supplementary file 1 [file sensors-24-00391-s001.zip]

Archive with 1 entries (1 files):
- sensors-2756930-supplementary.pdf
